# Supplementary material for: Variant Prediction by Analyzing RdRp/S Gene Double or Low Amplification Pattern in Allplex SARS-CoV-2 Assay
Source: Diagnostics (Basel). 2021 Oct 8;11(10):1854. doi: 10.3390/diagnostics11101854 (PMC8534604; doi:10.3390/diagnostics11101854)
Supplement: Supplementary file 1 [file diagnostics-11-01854-s001.zip]

Archive with 1 entries (1 files):
- diagnostics-1409537-supplementary.pdf
